# Supplementary material for: Identification of New Transcription Factors that Can Promote Pluripotent Reprogramming
Source: Stem Cell Rev Rep. 2021 Aug 26;17(6):2223–34. doi: 10.1007/s12015-021-10220-z (PMC8599342; doi:10.1007/s12015-021-10220-z)
Supplement: Supplementary file 14 — Primer list. (XLSX 12 kb) [file 12015_2021_10220_MOESM10_ESM.xlsx]

## Sheet: Sheet1
			Table S1: Primer list
			For qPCR
			Genes	Sequence(5'to3')
			DPPA2	Forward	TGGATAGCAGCAAGAAGAAT
				Reverse	TGAAGTAGATGACCTGGATTG
			Lin28a	Forward	CCTGGTGGAGTATTCTGTATT
				Reverse	ATATGGCTGATGCTCTGG
			GDF3	Forward	TCCTGGAGATACTGGTCAA
				Reverse	GGTGGCAGAGGTTCTTAC
			SALL4	Forward	ATCCACCTGTCCTCATCA
				Reverse	GGGCTGTCTCTGTCTTTAG
			Nanog	Forward	ACTCTCCAACATCCTGAAC
				Reverse	CGTCACACCATTGCTATTC
			TDGF1	Forward	CTTCTACGGACGGAACTG
				Reverse	TGCTCATCCATCACAAGG
			TRA-1-60	Forward	TCATCATCACCATCGTCTG
				Reverse	GTAACCATTCTCCACTGTCT
			Oct4	Forward	CCTCACTTCACTGCACTGTA
				Reverse	CAGGTTTTCTTTCCCTAGCT
			NANOG	Forward	TGAACCTCAGCTACAAACAG
				Reverse	TGGTGGTAGGAAGAGTAAAG
			SOX2	Forward	CCCAGCAGACTTCACATGT
				Reverse	CCTCCCATTTCCCTCGTTTT
			TEAD2	Forward	GCAGTTGATTCTTACCAGAG
				Reverse	CCAGAACTTGACCAGGAA
			TEAD4	Forward	AGACCTCAACACCAACAT
				Reverse	GTGGATGCGGTAAGAGTA
			ZIC3	Forward	GACCGTAAGAAGCACATG
				Reverse	GGTGGAGTGGAAGATTCA
			NKX2.5	Forward	CAAGTGTGCGTCTGCCTTT
				Reverse	CAGCTCTTTCTTTTCGGCTCTA
			TNNT2	Forward	TTCACCAAAGATCTGCTCCTCGCT
				Reverse	TTATTACTGGTGTGGAGTGGGTGTGG
			GAPDH	Forward	GTGGACCTGACCTGCCGTCT
				Reverse	GGAGGAGTGGGTGTCGCTGT
			For PCR
			TEAD2	Forward	﻿TAGCAAGCTTGCTAGCGGCCATGGGGGAACCCCGGGCTGGGGCCGCCCTGGAC
				Reverse	﻿TATCTTATCATGTCTGGATCCTCAGTCCCTGACCAGGCGGTAAATGTGATGCT
			TEAD4	Forward	﻿TAGCAAGCTTGCTAGCGGCCATGGAGGGCACGGCCGGCACCATTACCTCCA
				Reverse	﻿TATCTTATCATGTCTGGATCCTCATTCTTTCACCAGCCTGTAGATGTGGTGCTGA
			Zic3	Forward	﻿TAGCAAGCTTGCTAGCGGCCATGACGATGCTCCTGGACGGAGGCCCGCAGT
				Reverse	﻿TATCTTATCATGTCTGGATCCTCAGACGTACCATTCGTTAAAATTAGGAGGAAG
			TEAD2exo	Forward	GCCCAGTACATGACCTTACGG
				Reverse	GTAGCGGGCGATCAGTTCATTC
			TEADexo	Forward	GCCCAGTACATGACCTTACGG
				Reverse	CGACCATACATCTTGCCCTCGT
			Zic3exo	Forward	GCCCAGTACATGACCTTACGG
				Reverse	CGAGCTCTGGCCTGAAGATAGA
			Oct4	Forward	AGTGAGAGGCAACCTGGAGA
				Reverse	AGGAACTGCTTCCTTCACGA
			Klf4	Forward	CCCACACAGGTGAGAAACCT
				Reverse	CCCCCTGAACCTGAAACATA
			SV40T1	Forward	TGGGGAGAAGAACATGGAAG
				Reverse	AGGAACTGCTTCCTTCACGA
			Sox2	Forward	ACCAGCTCGCAGACCTACAT
				Reverse	CCCCCTGAACCTGAAACATA
			Orip1	Forward	TTCCACGAGGGTAGTGAACC
				Reverse	TCGGGGGTGTTAGAGACAAC
			EBNA1	Forward	ATCGTCAAAGCTGCACACAG
				Reverse	CCCAGGAGTCCCAGTAGTCA
			miRNA	Forward	TTTCCAAAATGTCGTAATAACCCCG
				Reverse	CTCCCAAAGAGTCCTGTTCTGTCCT
			Oct4endo	Forward	AGTTTGTGCCAGGGTTTTTG
				Reverse	ACTTCACCTTCCCTCCAACC
